# Supplementary material for: DEHP Decreases Steroidogenesis through the cAMP and ERK1/2 Signaling Pathways in FSH-Stimulated Human Granulosa Cells
Source: Cells. 2023 Jan 22;12(3):398. doi: 10.3390/cells12030398 (PMC9913623; doi:10.3390/cells12030398)
Supplement: Supplementary file 1 [file cells-12-00398-s001.zip]

Archive with 1 entries (1 files):
- cells-2149463-supplementary.pdf
